# Supplementary material for: New Lead Schiff Bases Predominantly Mediate Vasorelaxant Activity Through α1 Receptor Blocking Activity
Source: Biomolecules. 2025 Apr 23;15(5):611. doi: 10.3390/biom15050611 (PMC12109045; doi:10.3390/biom15050611)
Supplement: Supplementary file 1 [file biomolecules-15-00611-s001.zip]

Archive with 1 entries (1 files):
- biomolecules-3546006-supplementary.pdf
